# Supplementary material for: Cell shape and the microenvironment regulate nuclear translocation of NF-κB in breast epithelial and tumor cells
Source: Mol Syst Biol. 2015 Mar 3;11(3):0790. doi: 10.15252/msb.20145644 (PMC4380925; doi:10.15252/msb.20145644)
Supplement: Supplementary file 15 [file msb0011-0790-sd15.zip]

Archive with 7 entries (6 files):
- MSB145644-sup-0015-suppl_movies/MSB-14-5644-suppl_movies/
- MSB145644-sup-0015-suppl_movies/MSB-14-5644-suppl_movies/movieS1_GFP-p65 control plus TNFa - 1.avi
- MSB145644-sup-0015-suppl_movies/MSB-14-5644-suppl_movies/movieS2_GFP-p65 control plus TNFa - 2.avi
- MSB145644-sup-0015-suppl_movies/MSB-14-5644-suppl_movies/movieS3_GFP-p65 Y27632 plus TNFa - 1.avi
- MSB145644-sup-0015-suppl_movies/MSB-14-5644-suppl_movies/movieS4_GFP-p65 Y27632 plus TNFa - 2.avi
- MSB145644-sup-0015-suppl_movies/MSB-14-5644-suppl_movies/movieS5_GFP-p65 nocodazole plus TNFa - 1.avi
- MSB145644-sup-0015-suppl_movies/MSB-14-5644-suppl_movies/movieS6_GFP-p65 nocodazole plus TNFa - 2.avi
